# Supplementary material for: NOX2 Contributes to High‐Frequency Outer Hair Cell Vulnerability in the Cochlea
Source: Adv Sci (Weinh). 2025 Jun 26;12(34):e08830. doi: 10.1002/advs.202408830 (PMC12442645; doi:10.1002/advs.202408830)
Supplement: Supplementary file 2 — Supplemental Table [file ADVS-12-e08830-s002.xlsx]

## Sheet: Sheet1
Gene_id	basemean of Base	basemean of Apex	log2FoldChange	pval	padj	Associated Gene Name
ENSRNOG00000000640	509.849	0.24386	11.03	4.6668e-05	0.013752	Egr2
ENSRNOG00000001544	262.119	0	Inf	5.9235e-05	0.01574	Cyyr1
ENSRNOG00000002167	1023.23	48.2632	4.4061	0.00019064	0.041077	Dmp1
ENSRNOG00000002210	1988.47	65.8904	4.9154	8.2221e-05	0.020594	Hsd17b11
ENSRNOG00000002419	16828.3	50.9968	8.3663	1.1103e-06	0.00094538	Plp1
ENSRNOG00000003171	171152	838.044	7.674	5.7928e-05	0.015734	Mpz
ENSRNOG00000003338	105742	914.11	6.854	8.0216e-06	0.0039204	Pmp22
ENSRNOG00000003622	842.806	5.23548	7.3307	3.4225e-07	0.00055001	Cybb
ENSRNOG00000003772	3417.16	81.3975	5.3917	1.5165e-06	0.0012155	Csrp2
ENSRNOG00000003781	409.984	0	Inf	8.3878e-07	0.00088461	Atp10b
ENSRNOG00000004292	19683.1	2404.58	3.0331	0.00012727	0.030003	Sptssa
ENSRNOG00000005491	353.809	0	Inf	4.6219e-06	0.0028064	Best3
ENSRNOG00000006787	951.689	43.4071	4.4545	0.00023812	0.04588	Dhcr24
ENSRNOG00000007805	264.848	0	Inf	5.6284e-05	0.015734	Mybl2
ENSRNOG00000007808	715.615	8.14975	6.4563	7.9315e-06	0.0039204	Nap1l5
ENSRNOG00000007922	2198.34	9.51053	7.8527	0.00013244	0.030158	Cldn19
ENSRNOG00000008301	2459.66	243.296	3.3377	0.00019611	0.041366	Tagln2
ENSRNOG00000008415	221.462	0	Inf	0.00023604	0.04588	Nab2
ENSRNOG00000008534	407.154	0	Inf	2.8899e-05	0.0096515	Dusp15
ENSRNOG00000008656	2016.3	16.3218	6.9488	8.943e-05	0.022123	Snca
ENSRNOG00000010524	11405.4	282.273	5.3365	4.1729e-05	0.012864	Cryab
ENSRNOG00000011518	301.358	0.249882	10.236	5.8106e-05	0.015734	Dusp26
ENSRNOG00000013674	819.836	7.97816	6.6831	1.873e-06	0.0013404	Megf10
ENSRNOG00000015445	6838.44	207.279	5.044	1.2118e-05	0.0053961	Mal
ENSRNOG00000017209	390.466	0.249882	10.61	5.5227e-05	0.015734	Tubb3
ENSRNOG00000017511	306.755	0	Inf	1.438e-05	0.0060711	Dcdc2
ENSRNOG00000018285	558.82	0	Inf	1.6165e-06	0.0012458	Kcna2
ENSRNOG00000018369	5297.75	0.573611	13.173	1.7609e-06	0.0013068	Prx
ENSRNOG00000018414	854.958	24.9822	5.0969	5.9699e-05	0.01574	Csf1r
ENSRNOG00000018950	962.279	0.48772	10.946	7.1483e-11	4.7746e-07	Fa2h
ENSRNOG00000019112	639.119	0	Inf	5.2548e-09	2.1059e-05	Chp2
ENSRNOG00000019662	711.431	13.1343	5.7593	0.0002575	0.048677	Tm6sf1
ENSRNOG00000019902	442.033	0	Inf	3.5681e-07	0.00055001	Folr1
ENSRNOG00000020263	1166.01	0	Inf	7.1708e-07	0.00079827	Atp1a3
ENSRNOG00000020525	1499.54	3.17018	8.8857	0.0001294	0.030149	Col5a3
ENSRNOG00000021023	591.058	5.85264	6.6581	2.6514e-05	0.0091603	Mag
ENSRNOG00000021524	1559.38	10.486	7.2164	5.4656e-07	0.00072211	Mrap
ENSRNOG00000025198	651.473	0	Inf	3.5683e-07	0.00055001	Gas2l3
ENSRNOG00000027990	2396.01	152.993	3.9691	1.6944e-05	0.0065292	Crip1
ENSRNOG00000038319	634.79	4.8772	7.0241	5.6367e-06	0.0031801	Akr1c19
ENSRNOG00000047800	366.255	0.48772	9.5526	0.00024547	0.046844	C5ar1
ENSRNOG00000047977	681.445	9.99825	6.0908	2.4046e-05	0.0084533	LOC100910163
ENSRNOG00000048297	1028.54	18.9127	5.7651	0.00016187	0.035255	Qk
ENSRNOG00000048831	301.746	0	Inf	1.6511e-05	0.0064871	Sowahc
ENSRNOG00000049151	224.115	0	Inf	0.00022414	0.044468	Csap1
ENSRNOG00000049882	1096.06	21.8449	5.6489	4.6205e-05	0.013752	Adcyap1
ENSRNOG00000053200	959.132	9.26667	6.6935	5.7659e-07	0.00072211	Dock10
ENSRNOG00000053675	600.408	0	Inf	6.3175e-07	0.00074465	Dhh
Novel00765	811.472	22.4015	5.1789	4.2617e-05	0.012939	--
Novel00992	648.905	6.92478	6.5501	5.7133e-06	0.0031801	--
Novel01006	255.209	0	Inf	7.8683e-05	0.019958	--
Novel02270	292.907	0	Inf	6.6508e-05	0.017245	--
ENSRNOG00000001006	0	238.875	-Inf	0.00021302	0.043557	Nptx2
ENSRNOG00000001860	0	448.547	-Inf	5.5348e-07	0.00072211	Ccdc116
ENSRNOG00000001984	0.387369	402.32	-10.02	5.9257e-06	0.0032092	Kcne1
ENSRNOG00000003494	2.6776	469.912	-7.4553	0.00015096	0.033381	Ppfia4
ENSRNOG00000004398	0.774738	937.87	-10.241	1.0086e-06	0.00094538	Pkhd1l1
ENSRNOG00000004972	0.387369	467.019	-10.236	1.015e-06	0.00094538	Upp1
ENSRNOG00000006357	1.48756	420.788	-8.144	3.3521e-05	0.010662	Sgip1
ENSRNOG00000006873	0.774738	467.765	-9.2379	2.6181e-06	0.0017246	Dnase1
ENSRNOG00000007017	0.387369	259.62	-9.3885	0.00026384	0.04941	Tmc2
ENSRNOG00000007951	0	344.403	-Inf	8.6374e-06	0.0039787	Galnt14
ENSRNOG00000009085	356.175	3208.93	-3.1714	0.00021233	0.043557	Prkag2
ENSRNOG00000009917	0	351.677	-Inf	7.4183e-06	0.0038115	LOC500227
ENSRNOG00000010983	269.229	2531.81	-3.2333	0.00021645	0.043811	Otog
ENSRNOG00000011011	22.9084	1220.64	-5.7356	2.7741e-06	0.0017371	Nmb
ENSRNOG00000011033	46.7529	1905.43	-5.3489	0.00013587	0.030592	Tekt2
ENSRNOG00000011353	0	240.185	-Inf	0.00022293	0.044468	Gfi1b
ENSRNOG00000011984	135.328	3761.72	-4.7969	1.0023e-07	0.00020085	Cxcl14
ENSRNOG00000013128	245.064	2757.28	-3.492	5.151e-05	0.014959	Tmem179
ENSRNOG00000013320	76.8267	1630.26	-4.4074	1.3557e-05	0.0059055	RGD1561916
ENSRNOG00000014378	0	1050.63	-Inf	2.5862e-12	2.5911e-08	Il1r2
ENSRNOG00000014672	144.902	2832.93	-4.2891	2.2729e-06	0.0015705	Hs3st6
ENSRNOG00000015609	3.27263	532.754	-7.3469	1.9777e-05	0.0072054	Wdr27
ENSRNOG00000015625	0.387369	363.527	-9.8741	1.52e-05	0.0060916	MGC116202
ENSRNOG00000016618	0.387369	398.417	-10.006	7.1515e-06	0.0037711	Tmem52
ENSRNOG00000017178	0	241.554	-Inf	0.00019506	0.041366	Hydin
ENSRNOG00000017258	0	568.471	-Inf	2.7047e-08	9.0329e-05	Ica1l
ENSRNOG00000017399	1.16211	420.081	-8.4978	1.4757e-05	0.0060711	Acrbp
ENSRNOG00000019674	0.595023	363.435	-9.2545	3.2797e-05	0.0106	Mfsd13a
ENSRNOG00000020949	0.387369	1203.18	-11.601	1.7424e-12	2.5911e-08	Hsd17b14
ENSRNOG00000024346	0	259.979	-Inf	9.6171e-05	0.023501	Plet1
ENSRNOG00000024523	0.387369	593.334	-10.581	6.883e-08	0.00015325	Dnai2
ENSRNOG00000024905	0	273.32	-Inf	6.7129e-05	0.017245	Drc1
ENSRNOG00000025121	9.29686	866.908	-6.543	1.1323e-06	0.00094538	Pla2g3
ENSRNOG00000025238	12.0084	1816.89	-7.2413	2.3091e-10	1.1567e-06	Bpifb5
ENSRNOG00000036700	307.158	2823.06	-3.2002	0.00015159	0.033381	Fscn2
ENSRNOG00000036837	0	279.473	-Inf	5.7112e-05	0.015734	Nfe2
ENSRNOG00000048782	18.2064	789.705	-5.4388	0.00020717	0.043242	Wnt7a
ENSRNOG00000049020	154.211	2238.07	-3.8593	3.1674e-05	0.010405	LOC102548415
ENSRNOG00000050416	263.79	3721	-3.8182	5.3249e-06	0.0031382	Kcna10
ENSRNOG00000050766	0	258.769	-Inf	0.00010848	0.025879	Rd3
ENSRNOG00000054734	213.442	2819.89	-3.7237	2.0342e-05	0.0072786	Gm30191
ENSRNOG00000057862	0	318.725	-Inf	1.8556e-05	0.0068856	Rsph1
ENSRNOG00000059662	16.2453	1046.45	-6.0093	2.6681e-06	0.0017246	AABR07004228.1
Novel00024	45.6357	1339.14	-4.875	8.2534e-06	0.0039377	--
Novel00237	0	541.659	-Inf	5.8409e-08	0.0001463	--
Novel00393	0	255.24	-Inf	0.00013162	0.030158	-//-
Novel00790	0.774738	500.708	-9.336	1.0705e-06	0.00094538	--
Novel00883	0.774738	420.351	-9.0837	8.7366e-06	0.0039787	-//-
Novel00954	0	236.902	-Inf	0.0002347	0.04588	-//-
Novel00998	0	561.664	-Inf	3.7222e-08	0.00010655	--
Novel01185	0	322.05	-Inf	1.7619e-05	0.0066615	--
Novel01372	8.01091	666.251	-6.378	1.4846e-05	0.0060711	--
Novel01852	3.9527	504.8	-6.9967	4.1371e-05	0.012864	--
Novel02298	0	260.038	-Inf	0.00010119	0.024429	--
Novel02321	0	306.6	-Inf	2.7555e-05	0.0093585	-//-
